# Supplementary material for: Up-Converting K2Gd(PO4)(WO4):20%Yb3+,Ho3+ Phosphors for Temperature Sensing
Source: Materials (Basel). 2023 Jan 18;16(3):917. doi: 10.3390/ma16030917 (PMC9917978; doi:10.3390/ma16030917)
Supplement: Supplementary file 1 [file materials-16-00917-s001.zip]

Archive with 1 entries (1 files):
- materials-2080053-supplementary.pdf
